# Supplementary material for: Phylogeny and taxonomy of Laetiporus (Basidiomycota, Polyporales) with descriptions of two new species from western China
Source: MycoKeys. 2018 Jul 31;(37):57–71. doi: 10.3897/mycokeys.37.26016 (PMC6081469; doi:10.3897/mycokeys.37.26016)
Supplement: XML Treatment for Laetiporus medogensis [file mycokeys.37.26016-treatment1.xml]

<!DOCTYPE tp:taxon-treatment
  PUBLIC "-//TaxonX//DTD Taxonomic Treatment Publishing DTD v0 20100105//EN" "tax-treatment-NSO.dtd">
<tp:taxon-treatment xmlns:tp="http://www.plazi.org/taxpub"><tp:treatment-meta><kwd-group><label>Taxon classification</label><kwd><named-content xmlns:xlink="http://www.w3.org/1999/xlink" content-type="kingdom">Fungi</named-content></kwd><kwd><named-content xmlns:xlink="http://www.w3.org/1999/xlink" content-type="order">Polyporales</named-content></kwd><kwd><named-content xmlns:xlink="http://www.w3.org/1999/xlink" content-type="family">Fomitopsidaceae</named-content></kwd></kwd-group><mixed-citation publication-type="journal"><person-group><name><surname>Song</surname><given-names>Jie</given-names></name><name><surname>Sun</surname><given-names>Yi-Fei</given-names></name><name><surname>Ji</surname><given-names>Xing</given-names></name><name><surname>Dai</surname><given-names>Yu-Cheng</given-names></name><name><surname>Cui</surname><given-names>Bao-Kai</given-names></name></person-group><article-title>Phylogeny and taxonomy of <italic><tp:taxon-name><tp:taxon-name-part taxon-name-part-type="genus" reg="Laetiporus">Laetiporus</tp:taxon-name-part></tp:taxon-name></italic> (<tp:taxon-name><tp:taxon-name-part taxon-name-part-type="phylum">Basidiomycota</tp:taxon-name-part></tp:taxon-name>, <tp:taxon-name><tp:taxon-name-part taxon-name-part-type="order">Polyporales</tp:taxon-name-part></tp:taxon-name>) with descriptions of two new species from western China</article-title><source>MycoKeys</source><day>31</day><month>7</month><year>2018</year><volume>2018</volume><issue>37</issue><fpage>57</fpage><lpage>71</lpage><pub-id pub-id-type="doi">10.3897/mycokeys.37.26016</pub-id></mixed-citation></tp:treatment-meta><tp:nomenclature><tp:taxon-name>
              <tp:taxon-name-part taxon-name-part-type="genus" reg="Laetiporus">Laetiporus</tp:taxon-name-part>
              <tp:taxon-name-part taxon-name-part-type="species" reg="medogensis">medogensis</tp:taxon-name-part>
              <object-id xmlns:xlink="http://www.w3.org/1999/xlink" content-type="mycobank" xlink:type="simple">MB821867</object-id>
            </tp:taxon-name><tp:taxon-authority>J. Song &amp; B.K. Cui</tp:taxon-authority><xref ref-type="fig" rid="F2">Figures 2a</xref><xref ref-type="fig" rid="F3">, 3</xref></tp:nomenclature><tp:treatment-sec sec-type="diagnosis" id="SECID0EN2BG"><title>Diagnosis.</title><p>Differs from other <italic><tp:taxon-name><tp:taxon-name-part taxon-name-part-type="genus" reg="Laetiporus">Laetiporus</tp:taxon-name-part></tp:taxon-name></italic> species by its pinkish-buff to clay-buff pileal surface, buff-yellow pore surface and ellipsoid to ovoid basidiospores (5–6.2 × 4.2–5.2 μm).</p></tp:treatment-sec><tp:treatment-sec sec-type="etymology" id="SECID0E12BG"><title>Etymology.</title><p><italic><tp:taxon-name><tp:taxon-name-part taxon-name-part-type="genus" reg="Medogensis">Medogensis</tp:taxon-name-part></tp:taxon-name></italic> (Lat.): referring to the locality (Medog County) of the type specimens.</p></tp:treatment-sec><tp:treatment-sec sec-type="Holotype" id="SECID0EH3BG"><title>Holotype.</title><p>CHINA. Xizang Auto. Reg. (Tibet), Medog County, on living tree of <italic><tp:taxon-name><tp:taxon-name-part taxon-name-part-type="genus" reg="Abies">Abies</tp:taxon-name-part></tp:taxon-name></italic>, 21 Sep 2014, Cui 12240 (<abbrev xmlns:xlink="http://www.w3.org/1999/xlink" content-type="institution" xlink:title="Institute of Microbiology, Beijing Forestry University" id="ABBRID0EU3BG" xlink:type="simple">BJFC</abbrev> 017154).</p></tp:treatment-sec><tp:treatment-sec sec-type="Basidiocarps" id="SECID0EZ3BG"><title>Basidiocarps.</title><p>Annual, sessile to laterally substipitate, imbricate, fleshy when fresh, crumbly when dry, without odour or taste. Pileus flabelliform to dimidiate, applanate, projecting up to 9 cm, 12 cm wide and 1 cm thick. Pileal surface pinkish-buff to <!--PageBreak-->clay-buff when fresh, becoming pale yellow upon drying, glabrous, azonate to faintly zonate. Margin soft and slightly viscous, fawn when juvenile, fading to reddish-brown when dry. Pore surface buff-yellow when fresh, becoming pale yellow to cream when dry; sterile margin cream when fresh, up to 3 mm wide; pores angular, 2–4 per mm; dissepiments thin, entire to lacerate. Context white when fresh, becoming cream to pale yellow when dry, up to 8.5 mm thick. Tubes concolorous with pore surface, crumbly or chalky, up to 1.5 mm long.</p><fig id="F2" position="float" orientation="portrait"><label>Figure 2.</label><caption><p>Basidiomata of <italic><tp:taxon-name><tp:taxon-name-part taxon-name-part-type="genus" reg="Laetiporus">Laetiporus</tp:taxon-name-part></tp:taxon-name></italic> species. <bold>a</bold><italic><tp:taxon-name><tp:taxon-name-part taxon-name-part-type="genus" reg="Laetiporus">L.</tp:taxon-name-part><tp:taxon-name-part taxon-name-part-type="species" reg="medogensis">medogensis</tp:taxon-name-part></tp:taxon-name></italic><bold>b</bold><italic><tp:taxon-name><tp:taxon-name-part taxon-name-part-type="genus" reg="Laetiporus">L.</tp:taxon-name-part><tp:taxon-name-part taxon-name-part-type="species" reg="xinjiangensis">xinjiangensis</tp:taxon-name-part></tp:taxon-name></italic>. Scale bars: <bold>a</bold> = 2 cm, <bold>b</bold> = 3 cm.</p></caption><graphic xmlns:xlink="http://www.w3.org/1999/xlink" xlink:href="mycokeys-37-057-g002.jpg" position="float" orientation="portrait" xlink:type="simple" id="oo_220316.jpg"/></fig></tp:treatment-sec><tp:treatment-sec sec-type="Hyphal structure" id="SECID0ET5BG"><title>Hyphal structure.</title><p>Hyphal system dimitic; generative hyphae simple-septate; skeletal hyphae <abbrev xmlns:xlink="http://www.w3.org/1999/xlink" xlink:title="Melzer’s reagent" id="ABBRID0EZ5BG" xlink:type="simple">IKI</abbrev>–, <abbrev xmlns:xlink="http://www.w3.org/1999/xlink" xlink:title="cotton blue" id="ABBRID0E45BG" xlink:type="simple">CB</abbrev>–, dissolving in <abbrev xmlns:xlink="http://www.w3.org/1999/xlink" xlink:title="5% potassium hydroxide" id="ABBRID0EB6BG" xlink:type="simple">KOH</abbrev>. Generative hyphae in context infrequent, hyaline, thin-walled, occasionally branched, up to 11 µm in diam.; skeletal hyphae in context dominant, thick-walled with a wide lumen, frequently branched and interwoven, occasionally simple-septate, hyaline, 4–11 μm in diam. Generative hyphae in tubes dominant, hyaline, thin-walled, frequently branched, simple-septate, 4–5 µm in diam.; skeletal hyphae in tubes thick-walled with a wide lumen, occasionally branched and simple-septate, subparallel along the tubes, 3–5 µm in diam.</p></tp:treatment-sec><tp:treatment-sec sec-type="Cystidia" id="SECID0EF6BG"><title>Cystidia.</title><p>Cystidia and other sterile hyphal elements absent.</p></tp:treatment-sec><tp:treatment-sec sec-type="Basidia" id="SECID0EK6BG"><title>Basidia.</title><p>Basidia clavate, 20–25 × 8–9 μm, bearing four sterigmata and a basal simple-septum; basidioles clavate, smaller than basidia.</p></tp:treatment-sec><tp:treatment-sec sec-type="Spores" id="SECID0EP6BG"><title>Spores.</title><p>Basidiospores ellipsoid to ovoid, hyaline, thin-walled, smooth, <abbrev xmlns:xlink="http://www.w3.org/1999/xlink" xlink:title="Melzer’s reagent" id="ABBRID0EV6BG" xlink:type="simple">IKI</abbrev>–, <abbrev xmlns:xlink="http://www.w3.org/1999/xlink" xlink:title="cotton blue" id="ABBRID0EZ6BG" xlink:type="simple">CB</abbrev>–, 5–6.2 × 4.2–5.2 μm, L = 5.78 μm, W = 4.73 μm, Q = 1.22–1.23 (n = 60/2).</p></tp:treatment-sec><tp:treatment-sec sec-type="Additional specimens" id="SECID0E46BG"><title>Additional specimens</title><p><bold>(paratypes) examined.</bold> CHINA. Xizang Auto. Reg. (Tibet), Medog County, on living tree of <italic><tp:taxon-name><tp:taxon-name-part taxon-name-part-type="genus" reg="Abies">Abies</tp:taxon-name-part></tp:taxon-name></italic>, 20 Sep 2014, Cui 12218 (<abbrev xmlns:xlink="http://www.w3.org/1999/xlink" content-type="institution" xlink:title="Institute of Microbiology, Beijing Forestry University" id="ABBRID0ENAAI" xlink:type="simple">BJFC</abbrev> 017132) &amp; Cui 12219 (<abbrev xmlns:xlink="http://www.w3.org/1999/xlink" content-type="institution" xlink:title="Institute of Microbiology, Beijing Forestry University" id="ABBRID0ESAAI" xlink:type="simple">BJFC</abbrev> 017133); 21 Sep 2014, Cui 12241 (<abbrev xmlns:xlink="http://www.w3.org/1999/xlink" content-type="institution" xlink:title="Institute of Microbiology, Beijing Forestry University" id="ABBRID0EXAAI" xlink:type="simple">BJFC</abbrev> 017155); 24 Aug 2014, Cui 12390 (<abbrev xmlns:xlink="http://www.w3.org/1999/xlink" content-type="institution" xlink:title="Institute of Microbiology, Beijing Forestry University" id="ABBRID0E3AAI" xlink:type="simple">BJFC</abbrev> 017304).</p><fig id="F3" position="float" orientation="portrait"><label>Figure 3.</label><caption><p>Microscopic structures of <italic><tp:taxon-name><tp:taxon-name-part taxon-name-part-type="genus" reg="Laetiporus">Laetiporus</tp:taxon-name-part><tp:taxon-name-part taxon-name-part-type="species" reg="medogensis">medogensis</tp:taxon-name-part></tp:taxon-name></italic> (drawn from the holotype). <bold>a</bold> Basidiospores <bold>b</bold> Basidia <bold>c</bold> Basidioles <bold>d</bold> Hyphae from trama <bold>e</bold> Hyphae from context.</p></caption><graphic xmlns:xlink="http://www.w3.org/1999/xlink" xlink:href="mycokeys-37-057-g003.jpg" position="float" orientation="portrait" xlink:type="simple" id="oo_220317.jpg"/></fig></tp:treatment-sec></tp:taxon-treatment>
