# Supplementary material for: Phylogeny and taxonomy of Laetiporus (Basidiomycota, Polyporales) with descriptions of two new species from western China
Source: MycoKeys. 2018 Jul 31;(37):57–71. doi: 10.3897/mycokeys.37.26016 (PMC6081469; doi:10.3897/mycokeys.37.26016)
Supplement: XML Treatment for Laetiporus xinjiangensis [file mycokeys.37.26016-treatment2.xml]

<!DOCTYPE tp:taxon-treatment
  PUBLIC "-//TaxonX//DTD Taxonomic Treatment Publishing DTD v0 20100105//EN" "tax-treatment-NSO.dtd">
<tp:taxon-treatment xmlns:tp="http://www.plazi.org/taxpub"><tp:treatment-meta><kwd-group><label>Taxon classification</label><kwd><named-content xmlns:xlink="http://www.w3.org/1999/xlink" content-type="kingdom">Fungi</named-content></kwd><kwd><named-content xmlns:xlink="http://www.w3.org/1999/xlink" content-type="order">Polyporales</named-content></kwd><kwd><named-content xmlns:xlink="http://www.w3.org/1999/xlink" content-type="family">Fomitopsidaceae</named-content></kwd></kwd-group><mixed-citation publication-type="journal"><person-group><name><surname>Song</surname><given-names>Jie</given-names></name><name><surname>Sun</surname><given-names>Yi-Fei</given-names></name><name><surname>Ji</surname><given-names>Xing</given-names></name><name><surname>Dai</surname><given-names>Yu-Cheng</given-names></name><name><surname>Cui</surname><given-names>Bao-Kai</given-names></name></person-group><article-title>Phylogeny and taxonomy of <italic><tp:taxon-name><tp:taxon-name-part taxon-name-part-type="genus" reg="Laetiporus">Laetiporus</tp:taxon-name-part></tp:taxon-name></italic> (<tp:taxon-name><tp:taxon-name-part taxon-name-part-type="phylum">Basidiomycota</tp:taxon-name-part></tp:taxon-name>, <tp:taxon-name><tp:taxon-name-part taxon-name-part-type="order">Polyporales</tp:taxon-name-part></tp:taxon-name>) with descriptions of two new species from western China</article-title><source>MycoKeys</source><day>31</day><month>7</month><year>2018</year><volume>2018</volume><issue>37</issue><fpage>57</fpage><lpage>71</lpage><pub-id pub-id-type="doi">10.3897/mycokeys.37.26016</pub-id></mixed-citation></tp:treatment-meta><tp:nomenclature><tp:taxon-name>
              <tp:taxon-name-part taxon-name-part-type="genus" reg="Laetiporus">Laetiporus</tp:taxon-name-part>
              <tp:taxon-name-part taxon-name-part-type="species" reg="xinjiangensis">xinjiangensis</tp:taxon-name-part>
              <object-id xmlns:xlink="http://www.w3.org/1999/xlink" content-type="mycobank" xlink:type="simple">MB821868</object-id>
            </tp:taxon-name><tp:taxon-authority>J. Song, Y.C. Dai &amp; B.K. Cui</tp:taxon-authority><xref ref-type="fig" rid="F2">Figures 2b</xref><xref ref-type="fig" rid="F4">, 4</xref><!--PageBreak--></tp:nomenclature><tp:treatment-sec sec-type="diagnosis" id="SECID0EUDAI"><title>Diagnosis.</title><p>Differs from other <italic><tp:taxon-name><tp:taxon-name-part taxon-name-part-type="genus" reg="Laetiporus">Laetiporus</tp:taxon-name-part></tp:taxon-name></italic> species by its pale-buff to clay-pink pileal surface, cream to light-yellow pore surface, large pores (2–3 per mm) and smaller basidiospores (4.5–5 × 3–4.2 μm).</p></tp:treatment-sec><tp:treatment-sec sec-type="etymology" id="SECID0EBEAI"><title>Etymology.</title><p><italic><tp:taxon-name><tp:taxon-name-part taxon-name-part-type="genus" reg="Xinjiangensis">Xinjiangensis</tp:taxon-name-part></tp:taxon-name></italic> (Lat.): referring to the locality (Xinjiang Autonomous Region) of the type specimens.</p></tp:treatment-sec><tp:treatment-sec sec-type="Holotype" id="SECID0EOEAI"><title>Holotype.</title><p>CHINA. Xinjiang Auto. Reg., Ili Kazak Autonomous Prefecture, Gongliu County, West Tianshan National Nature Reserve, on living tree of <italic><tp:taxon-name><tp:taxon-name-part taxon-name-part-type="genus" reg="Betula">Betula</tp:taxon-name-part></tp:taxon-name></italic>, 14 Sep 2015, Dai 15953 (<abbrev xmlns:xlink="http://www.w3.org/1999/xlink" content-type="institution" xlink:title="Institute of Microbiology, Beijing Forestry University" id="ABBRID0E2EAI" xlink:type="simple">BJFC</abbrev> 020054).</p></tp:treatment-sec><tp:treatment-sec sec-type="Basidiocarps" id="SECID0EAFAI"><title>Basidiocarps.</title><p>Annual, sessile to laterally substipitate, imbricate, odour distinctive, taste with acid flavor, fleshy when fresh, crumbly when dry. Pilei flabelliform to dimidiate, applanate, projecting up to 15 cm, 20 cm wide and 3 cm thick. Pileal surface pale-buff to clay-pink when fresh, becoming pale-buff to cream upon drying, glabrous, azonate to faintly zonate when fresh. Margin blunt, clay-buff to greyish-<!--PageBreak--><!--PageBreak-->brown to brown when juvenile, fading to dark brown when dry. Pore surface cream to light yellow when fresh, becoming pale yellow when dry; sterile margin pale yellow when fresh, up to 2 mm wide; pores angular, 2–3 per mm; dissepiments thin, entire to lacerate. Context white when fresh, becoming cream to pale yellow when dry, up to 2.2 cm thick. Tubes concolorous with pore surface, crumbly or chalky, up to 8 mm long.</p><!--PageBreak--></tp:treatment-sec><tp:treatment-sec sec-type="Hyphal structure" id="SECID0EKFAI"><title>Hyphal structure.</title><p>Hyphal system dimitic; generative hyphae simple-septate; skeletal hyphae <abbrev xmlns:xlink="http://www.w3.org/1999/xlink" xlink:title="Melzer’s reagent" id="ABBRID0EQFAI" xlink:type="simple">IKI</abbrev>–, <abbrev xmlns:xlink="http://www.w3.org/1999/xlink" xlink:title="cotton blue" id="ABBRID0EUFAI" xlink:type="simple">CB</abbrev>–, dissolving in <abbrev xmlns:xlink="http://www.w3.org/1999/xlink" xlink:title="5% potassium hydroxide" id="ABBRID0EYFAI" xlink:type="simple">KOH</abbrev>. Generative hyphae in context infrequent, hyaline, thin-walled, occasionally branched, up to 11 µm in diam.; skeletal hyphae in context dominant, hyaline, thick-walled with a wide lumen, frequently branched and interwoven, occasionally simple-septate, 8–15 μm in diam. Generative hyphae in tubes dominant, hyaline, thin-walled, frequently branched, simple-septate, 4–6 µm in diam.; skeletal hyphae in tubes thick-walled with a wide lumen, occasionally branched and simple-septate, subparallel along the tubes or interwoven, 3–5 µm in diam.</p></tp:treatment-sec><tp:treatment-sec sec-type="Cystidia" id="SECID0E3FAI"><title>Cystidia.</title><p>Cystidia and other sterile hyphal elements absent.</p></tp:treatment-sec><tp:treatment-sec sec-type="Basidia" id="SECID0EBGAI"><title>Basidia.</title><p>Basidia clavate, 20–25 × 6–8 μm, bearing four sterigmata and a basal simple-septum; basidioles clavate, smaller than basidia.</p><p><bold>Spores.</bold> Basidiospores ellipsoid to ovoid, hyaline, thin-walled, smooth, <abbrev xmlns:xlink="http://www.w3.org/1999/xlink" xlink:title="Melzer’s reagent" id="ABBRID0EKGAI" xlink:type="simple">IKI</abbrev>–, <abbrev xmlns:xlink="http://www.w3.org/1999/xlink" xlink:title="cotton blue" id="ABBRID0EOGAI" xlink:type="simple">CB</abbrev>–, 4.5–5 × 3–4.2 μm, L = 4.87 μm, W = 3.65 μm, Q = 1.33–1.37 (n = 60/2).</p></tp:treatment-sec><tp:treatment-sec sec-type="Additional specimens" id="SECID0ESGAI"><title>Additional specimens</title><p><bold>(paratypes) examined.</bold> CHINA. Xinjiang Auto. Reg., Shihezi, on living tree of <italic><tp:taxon-name><tp:taxon-name-part taxon-name-part-type="genus" reg="Populus">Populus</tp:taxon-name-part></tp:taxon-name></italic>, 9 Sep 2015, Dai 15825 (<abbrev xmlns:xlink="http://www.w3.org/1999/xlink" content-type="institution" xlink:title="Institute of Microbiology, Beijing Forestry University" id="ABBRID0EBHAI" xlink:type="simple">BJFC</abbrev> 019930) &amp; Dai 15828 (<abbrev xmlns:xlink="http://www.w3.org/1999/xlink" content-type="institution" xlink:title="Institute of Microbiology, Beijing Forestry University" id="ABBRID0EGHAI" xlink:type="simple">BJFC</abbrev> 019931); Burqin County, on living tree of <italic><tp:taxon-name><tp:taxon-name-part taxon-name-part-type="genus" reg="Salix">Salix</tp:taxon-name-part></tp:taxon-name></italic>, 9 Sep 2015, Dai 15836 (<abbrev xmlns:xlink="http://www.w3.org/1999/xlink" content-type="institution" xlink:title="Institute of Microbiology, Beijing Forestry University" id="ABBRID0ESHAI" xlink:type="simple">BJFC</abbrev> 019937) &amp; Dai 15838 (<abbrev xmlns:xlink="http://www.w3.org/1999/xlink" content-type="institution" xlink:title="Institute of Microbiology, Beijing Forestry University" id="ABBRID0EXHAI" xlink:type="simple">BJFC</abbrev> 019939); Burqin County, Kanas Integrated Nature Landscape Protect Region, on living tree of <italic><tp:taxon-name><tp:taxon-name-part taxon-name-part-type="genus" reg="Salix">Salix</tp:taxon-name-part></tp:taxon-name></italic>, 11 Sep 2015, Dai 15893 (BJFC019994); Ili Kazak Autonomous Prefecture, on living tree of <italic><tp:taxon-name><tp:taxon-name-part taxon-name-part-type="genus" reg="Populus">Populus</tp:taxon-name-part></tp:taxon-name></italic>, 13 Sep 2015, Dai 15902 (<abbrev xmlns:xlink="http://www.w3.org/1999/xlink" content-type="institution" xlink:title="Institute of Microbiology, Beijing Forestry University" id="ABBRID0EKIAI" xlink:type="simple">BJFC</abbrev> 020003) &amp; Dai 15905 (<abbrev xmlns:xlink="http://www.w3.org/1999/xlink" content-type="institution" xlink:title="Institute of Microbiology, Beijing Forestry University" id="ABBRID0EPIAI" xlink:type="simple">BJFC</abbrev> 020006); 4 Oct 2015, Dai 15898A (<abbrev xmlns:xlink="http://www.w3.org/1999/xlink" content-type="institution" xlink:title="Institute of Microbiology, Beijing Forestry University" id="ABBRID0EUIAI" xlink:type="simple">BJFC</abbrev> 019999).</p><fig id="F4" position="float" orientation="portrait"><label>Figure 4.</label><caption><p>Microscopic structures of <italic><tp:taxon-name><tp:taxon-name-part taxon-name-part-type="genus" reg="Laetiporus">Laetiporus</tp:taxon-name-part><tp:taxon-name-part taxon-name-part-type="species" reg="xinjiangensis">xinjiangensis</tp:taxon-name-part></tp:taxon-name></italic> (drawn from the holotype). <bold>a</bold> Basidiospores <bold>b</bold> Basidia <bold>c</bold> Basidioles <bold>d</bold> Hyphae from trama <bold>e</bold> Hyphae from context.</p></caption><graphic xmlns:xlink="http://www.w3.org/1999/xlink" xlink:href="mycokeys-37-057-g004.jpg" position="float" orientation="portrait" xlink:type="simple" id="oo_220318.jpg"/></fig></tp:treatment-sec><tp:treatment-sec><!--Section generated to contain objects referenced in tp:taxon-treatment.--><fig id="F2" position="float" orientation="portrait"><label>Figure 2.</label><caption><p>Basidiomata of <italic><tp:taxon-name><tp:taxon-name-part taxon-name-part-type="genus" reg="Laetiporus">Laetiporus</tp:taxon-name-part></tp:taxon-name></italic> species. <bold>a</bold><italic><tp:taxon-name><tp:taxon-name-part taxon-name-part-type="genus" reg="Laetiporus">L.</tp:taxon-name-part><tp:taxon-name-part taxon-name-part-type="species" reg="medogensis">medogensis</tp:taxon-name-part></tp:taxon-name></italic><bold>b</bold><italic><tp:taxon-name><tp:taxon-name-part taxon-name-part-type="genus" reg="Laetiporus">L.</tp:taxon-name-part><tp:taxon-name-part taxon-name-part-type="species" reg="xinjiangensis">xinjiangensis</tp:taxon-name-part></tp:taxon-name></italic>. Scale bars: <bold>a</bold> = 2 cm, <bold>b</bold> = 3 cm.</p></caption><graphic xmlns:xlink="http://www.w3.org/1999/xlink" xlink:href="mycokeys-37-057-g002.jpg" position="float" orientation="portrait" xlink:type="simple" id="oo_220316.jpg"/></fig></tp:treatment-sec></tp:taxon-treatment>
